# Supplementary material for: Modified Tumor Budding as a Better Predictor of Lymph Node Metastasis in Early Gastric Cancer: Possible Real-World Applications
Source: Cancers (Basel). 2021 Jul 7;13(14):3405. doi: 10.3390/cancers13143405 (PMC8306932; doi:10.3390/cancers13143405)
Supplement: Supplementary file 1 [file cancers-13-03405-s001.zip]

Archive with 1 entries (1 files):
- cancers-1272746-supplementary.pdf
